# Supplementary material for: Analysing the phenotype development of soybean plants using low-cost 3D reconstruction
Source: Sci Rep. 2020 Apr 27;10:7055. doi: 10.1038/s41598-020-63720-2 (PMC7184763; doi:10.1038/s41598-020-63720-2)
Supplement: Supplementary file 1 — Supplementary information. [file 41598_2020_63720_MOESM1_ESM.xlsx]

## Sheet: Sheet1
Identification table of soybean phenotypes in 2018 (3D reconstruction)
1	2	3	4	5	6	7		8		9		10	11	12
Measuring time	Area code for 2018	Uniform number	Variety name	Sowing date	seeding stage	Plant length		Plant width		canopy height		plant volume	canopy area	Plant height
						Model Extraction Value	Manually measured value	Model Extraction Value	Manually measured value	Model Extraction Value	Manually measured value			Model Extraction Value	Manually measured value
20180612	A12	DN251-3-2	DN251	20180514	20180520	13.738	15.5	7.651	8.7	8.182	8.5	0.860005	105.109	9.59	11.5
20180619	A12	DN251-3-2	DN251	20180514	20180520	20.644	24	15.752	17	19.653	19	6.39085	325.184	14.21	14.5
20180626	A12	DN251-3-2	DN251	20180514	20180520	27.62	29.5	24.66	25	23.82	15.5	16.224	681.109	22.39	24
20180704	A12	DN251-3-2	DN251	20180514	20180520	32.2068	34.5	26.1175	27	40.8706	41	34.3787	841.161	26.95	29
20180711	A12	DN251-3-2	DN251	20180514	20180520	40.1822	41	32.5894	33.5	47.0225	48.5	61.5765	1309.51	43.63	43.09
20180726	A12	DN251-3-2	DN251	20180514	20180520	50.3055	52.7	43.1124	42	61.7297	62.5	133.879	2168.79	58.58	60.3
20180817	A12	DN251-3-2	DN251	20180514	20180520	58.9536	60.2	42.75	45	88.856	86.5	223.941	2520.27	77.814	79.5
20180908	A12	DN251-3-2	DN251	20180514	20180520	62.5279	64.5	57.6678	58.5	81.2126	80.5	292.84	3605.85	77.77	76.5
20181003	A12	DN251-3-2	DN251	20180514	20180520	16.1072	17.4	10.8671	10.5	76.6782	78.1	13.4216	175.039	75.52	77.9
20180612	A2	DN252-1-1	DN252	20180514	20180520	18.752	19.5	15.446	17	15.562	16.5	4.50743	289.643	11.31	12.5
20180619	A2	DN252-1-1	DN252	20180514	20180520	32.43	32	22.32	25	22.26	23	16.1126	723.838	18	19
20180626	A2	DN252-1-1	DN252	20180514	20180520	34.687	34.5	24.585	25	26.825	29	22.8758	852.78	22.01	24
20180704	A2	DN252-1-1	DN252	20180514	20180520	34.9326	35.4	29.7896	30.3	31.6661	32.5	32.1979	1016.8	29.39	30
20180711	A2	DN252-1-1	DN252	20180514	20180520	40.2622	42	32.8881	33	40.7108	43.2	53.9072	1324.15	46.328	48
20180726	A2	DN252-1-1	DN252	20180514	20180520	51.5509	54.5	46.5018	48.5	57.7309	59.5	138.393	2397.21	47.54	46.5
20180817	A2	DN252-1-1	DN252	20180514	20180520	58.466	61.5	42.196	45	65.799	64	162.328	2467.03	49.628	47.5
20180908	A2	DN252-1-1	DN252	20180514	20180520	41.236	40.3	36.5172	35.6	56.0193	55.8	84.3552	1505.82	46.83	44.2
20181003	A2	DN252-1-1	DN252	20180514	20180520	20.2987	18.5	20.0155	18.6	45.2318	47.2	18.3771	406.288	44.51	44.5
20180612	A4	DN253-1-2	DN253	20180514	20180520	15.776	17.5	11.073	13.5	13.102	13.6	2.28876	174.688	8.86	9
20180619	A4	DN253-1-2	DN253	20180514	20180520	26.8	25.5	22.81	24	19	19.5	11.6149	611.308	13.39	14
20180626	A4	DN253-1-2	DN253	20180514	20180520	29.091	30	19.53	22	19.555	19	11.3561	580.725	17.12	18
20180704	A4	DN253-1-2	DN253	20180514	20180520	29.735	26.5	21.7094	22.5	22.8561	24.3	13.4423	588.125	23.24	25
20180711	A4	DN253-1-2	DN253	20180514	20180520	31.662	32.8	28.3674	30	33.8036	35.5	30.3613	898.167	38.351	39
20180726	A4	DN253-1-2	DN253	20180514	20180520	41.4167	43.6	36.2177	39.1	55.9644	58.4	83.9477	1500.02	51.28	48.9
20180817	A4	DN253-1-2	DN253	20180514	20180520	49.635	54.3	46.618	44.5	65.104	65	150.643	2313.88	52.681	54.9
20180908	A4	DN253-1-2	DN253	20180514	20180520	58.5113	58.5	37.3278	35.9	59.4979	57.5	129.949	2184.1	49.57	52.5
20181003	A4	DN253-1-2	DN253	20180514	20180520	12.6336	11.9	9.98149	9.9	45.3995	45.5	5.72496	126.102	44.47	46.2
20180612	A6	HN48-2-1	HN48	20180514	20180520	14.805	15	11.55	13.5	12.02	13.5	2.05539	170.998	10.06	11.5
20180619	A6	HN48-2-1	HN48	20180514	20180520	19.01	20	17.512	16.5	20.1673	22	6.71376	332.903	14.61	14.5
20180626	A6	HN48-2-1	HN48	20180514	20180520	26.455	27.5	23.982	24	23.367	26	14.825	634.444	19.92	21
20180704	A6	HN48-2-1	HN48	20180514	20180520	32.8385	33	25.094	26.5	29.5847	31	24.3793	824.051	29.8	30
20180711	A6	HN48-2-1	HN48	20180514	20180520	31.9997	33	29.1308	31	37.4944	38.6	34.9514	932.176	33.891	31.5
20180726	A6	HN48-2-1	HN48	20180514	20180520	49.8906	52.1	38.8618	40.2	64.0364	66.5	124.156	1938.84	49.994	50.5
20180817	A6	HN48-2-1	HN48	20180514	20180520	50.815	37.9	38.056	40.5	58.118	62	88.0604	1515.2	44.147	44
20180908	A6	HN48-2-1	HN48	20180514	20180520	52.0746	53.8	46.1971	45.2	46.9505	46.5	112.949	2405.7	43.27	43
20181003	A6	HN48-2-1	HN48	20180514	20180520	12.1743	12.5	10.9234	11.7	37.1303	38.1	4.93777	132.985	39.65	42.5
20180612	A10	HN51-2-2	HN51	20180514	20180520	13.522	15	11.503	12.5	12.323	13.8	1.91676	155.544	8.29	9.5
20180619	A10	HN51-2-2	HN51	20180514	20180520	17.265	20	16.236	18.5	17.47	22	4.8971	280.315	13.38	14.5
20180626	A10	HN51-2-2	HN51	20180514	20180520	25.551	24	21.101	22	22.583	32	12.1757	539.152	21.19	23
20180704	A10	HN51-2-2	HN51	20180514	20180520	33.7859	34	25.9316	26.3	33.3985	35	29.2611	876.122	31.71	32.5
20180711	A10	HN51-2-2	HN51	20180514	20180520	38.9199	39.5	36.5387	37	44.1019	46.5	62.7165	1422.08	34.657	35.5
20180726	A10	HN51-2-2	HN51	20180514	20180520	49.1553	53	37.063	38.5	73.8089	75	134.468	1821.84	66.59	68.5
20180817	A10	HN51-2-2	HN51	20180514	20180520	56.727	59.7	48.914	51.7	92.118	94.5	255.604	2774.74	85.29	88.7
20180908	A10	HN51-2-2	HN51	20180514	20180520	63.9482	65.4	58.7031	57.8	84.9004	85	318.713	3753.96	84.35	82.5
20181003	A10	HN51-2-2	HN51	20180514	20180520	17.375	17.5	12.8244	12.5	71.8978	72.8	16.0206	222.824	81.83	70.5
