# Supplementary material for: Analysing the phenotype development of soybean plants using low-cost 3D reconstruction
Source: Sci Rep. 2020 Apr 27;10:7055. doi: 10.1038/s41598-020-63720-2 (PMC7184763; doi:10.1038/s41598-020-63720-2)
Supplement: Supplementary file 2 — Supplementary information2. [file 41598_2020_63720_MOESM2_ESM.xlsx]

## Sheet: Sheet1
Identification table of soybean phenotypes in 2018
1	2	3	4	5	6	7	8	9	10	11	12
area code	Uniform number	Variety name	plant height	Number of main stem section	branching number	Internodal Distances	Podding height	Pod and seed weight	Seed weight per plant	100-seed weight	seed number per plant
A12	DN251-3-2	DN251	80	18	0	4.706	7.2	28.13	20.06	22.795	88
A2	DN252-1-1	DN252	49.3	15	3	3.521	8	24.99	16.76	29.929	56
A4	DN253-1-2	DN253	49.5	16	4	3.3	5	25.82	20.89	22.956	91
A6	HN48-2-1	HN48	48	17	3	3	5.4	29.24	21.28	27.282	78
A10	HN51-2-2	HN51	89.4	18	3	5.259	11	35.99	25.45	22.58	113
